# Supplementary material for: Spatial impacts of the intercity flow of long stay international visitors based on mobile phone data in Yangtze River Delta, China
Source: PLoS One. 2023 Sep 7;18(9):e0290758. doi: 10.1371/journal.pone.0290758 (PMC10484463; doi:10.1371/journal.pone.0290758)
Supplement: S1 File — (ZIP) [file pone.0290758.s001.zip]

Archive with 3 entries (2 files):
- S1_File/cities' stastical data.xlsx
- S1_File/counties' stastical data.xlsx
- S1_File/
