# Supplementary material for: Spatial impacts of the intercity flow of long stay international visitors based on mobile phone data in Yangtze River Delta, China
Source: PLoS One. 2023 Sep 7;18(9):e0290758. doi: 10.1371/journal.pone.0290758 (PMC10484463; doi:10.1371/journal.pone.0290758)
Supplement: S1 File — (ZIP) [file pone.0290758.s001.zip › S1_File/cities' stastical data.xlsx]

## Sheet: Sheet1
													Total Land Area of Administrative Region （sq.km）			Total Water Resources （10 000 cu.m）
City	Household Registered Population at Year-end （10 000 persons）		Annual Average Population （10 000 persons）		Number of Households at Year-end （10000households）		Birth Population(person)		Dead Population(person)		Natural Growth Rate(‰)				Built-up Area		Area of Land Used for Urban Construction (sq.km)		Land Used fbr Urban Construction as Percentage to Urban Area (%)	Area of Green Land (hectare)		Green Covered Area as % of Completed Area (%)	Volume of Industrial Waste Water Discharged (10 000 tons)	Volume of Sulphur Dioxide Emission (ton)	Volume of Nitrogen Dioxide Emission (ton)	Volume of Industrial Soot(dust) Emission (ton)	Ratio of Industrial Solid Wastes Comprehensively Utilized (%)	Gross Regional Product （Current Prices） （100 000 000 yuan）		Per Capita GRP (yuan)		GRP Growth Rate (%)		Primary Industry as Percentage to GRP		Secondary Industry as Percentage to GRP		第三产业占地区 生产总值的比重 Tertiary Industry as Percentage to GRP		Local general public budget revenue	Local general public budget revenue			Deposits of National Banking System at Year-end		Household Saving Deposits at Year-end		Loans of National Banking System at Year-end
	Total City	Districts under City	Total City	Districts under City	Total City	Districts under City	Total City	Districts under City	Total City	Districts under City	Total City	Districts under City	Total City	Districts under City	Districts under City	Total City		Area of Land Used for Living			Area of Parks and Green Land							Total City	Districts under City	Total City	Districts under City	Total City	Districts under City	Total City	Districts under City	Total City	Districts under City	Total City	Districts under City			Expenditure for Science and Technology	education expenditure	Total City	Districts under City	Total City	Districts under City	Total City	Districts under City
Shanghai	1469	1469	1466	1466	556	556	91350	91350	125202	125202	-2.3	-2.3	6341	6341	1238	483500	1899	552	29.95	157785	21425	39.7	34138	7646	25510	13308	92	38156	38156	157279	157279	6	6	0.27	0.27	26.99	26.99	72.73	72.73	71650984	81792842	3895424	9956956	1233300600	1233300600	317277300	317277300	738236600	738236600
Jiangsu
Nanjing	710	710	703	703	253	253	67572	67572	38533	38533	4.09	4.09	6587	6587	823	87500	802	224	12.18	92553	10543	45.2	13021	9969	26108	31287		14031	14031	165681	165681	7.8	7.8	2.05	2.05	35.93	35.93	62.02	62.02	15800300	16580700	976200	2890500	355360800	355360800	82996400	82996400	335858800	335858800
Wuxi	503	268	500	266	172	96	37981	21864	32074	15620	1.17	2.33	4627	1644	347	211277	300	92	18.25	19538	3934	43	19840	28198	42437	36204	96	11852	6081	180044	165510	6.7	6.5	1.03	0.6	47.48	43.77	51.48	55.63	10363300	11175200	552100	1782000	176054600	107524700	63161200	36130900	135566700	84631100
Xuzhou	1042	343	1043	343	282	100	106644	35671	55763	16212	4.88	5.67	11765	3063	282	353100	280	92	9.14	16793	3194	43.7	3248	24104	211	38522	98	7151	3646	81138	108727	6	6.5	9.55	3.75	40.36	40.9	50.1	55.36	4683200	8822100	258900	1789600	81233500	51467918	40389800	21144586	58260700	38160418
Changzhou	385	306	384	305	137	110	29936	24124	25261	19934	1.21	1.37	4372	2838	273	143000	273	61	9.62	11934	3047	43.3	11807	19656	41075	39580	100	7401	6390	156390	161018	6.8	6.7	2.12	1.64	47.69	47.19	50.19	51.18	5900300	6541900	267300	1067200	111769400	95859377	43677100	36855550	85934600	75659815
Suzhou	723	375	713	369	238	124	61916	34367	45037	21869	2.34	3.34	8657	4653	478	381000	476	139	10.23	22347	4685	42.1	36586	50393	77497	35107		19236	9049	179174	162503	5.6	5.2	1.02	0.73	47.46	45.74	51.51	53.53	22218100	21414500	1815800	3491874	316520972	192817177	104666641	54493444	301167299	195648267
Nantong	760	215	761	215	287	86	44615	14926	65589	17025	-2.76	-0.97	10549	2140	241	307294	238	73	11.12	10871	3326	44.4	13653	6224	12263	5397	96	9383	3472	128294	145933	6.2	6	4.57	1.79	49.05	45.9	46.39	52.3	6192600	9726400	330100	1720700	137253100	59249463	71355300	25320572	102119200	48815122
Lianyungang	534	225	534	224	150	69	52604	23724	28044	11598	4.6	5.39	7616	3012	223	180000	223	80	7.4	23049	1571	41.8	3484	6348	13257	9690	96	3139	1872	69523	88899	6	6	11.55	7.8	43.43	45.31	45.03	46.9	2424400	4660300	140700	862800	36215600	25079710	16219300	9525773	34602200	25313948
Huai'an	560	334	561	334	168	103	49227	30986	36966	22645	2.19	2.5	10030	4476	198	187000	198	44	4.42	8951	2439	42.4						3871	2595	78543		6.6	6.6	9.98	8	41.78	42.36	48.25	49.65	2573100	5291500	90700	843200	41374900	29427900	18122300	11450900	38618000	29160700
Yancheng	821	244	823	244	270	85	59474	18252	42349	13282	2.08	2.03	16931	5131	166	311000	163	43	3.18	7951	2001	43						5702	2298	79149	96460	5.1	5.5	10.87	7.85	41.59	43.46	47.54	48.68	3830000	8775200	266400	1458900	70382000	37661745	36755600	14191001	58710800	35839139
Yangzhou	457	233	458	233	148	78	31843	16606	34572	17428	-0.6	-0.35	6591	2349	179	58110	178	49	7.58	8866	2406	44.1	7066	9714	17566	8708	94	5850	3507	128856	142321	6.8	6.8	5.01	2.97	47.49	45.31	47.51	51.71	3287900	6119500	173400	977500	67004610	46776075	32175140	20380593	53748536	39050562
Zhenjiang	270	103	270	103	102	41	17960	6444	19620	6260	-0.61	0.18	3840	1088	145	67000	145	41	13.33	8984	1607	43.1	5052	6058	10274	4447		4127	1856	128981	150279	5.8	6.2	3.4	1.57	48.58	44.97	48.03	53.47	3068500	4662500	183100	758400	56134800	26942891	24393200	9479629	52845800	24671868
Taizhou	501	164	502	164	166	55	35263	11170	43357	12746	-1.62	-0.96	5788	1568	143	62000	141	33	8.99		1506	42.6	4638	7750	12985	4914	96	5133	2198	110731	134241	6.4	6.6	5.7	3.33	49.21	49.24	45.1	47.43	3656700	5942400	177500	758600	69661500	35360951	32751100	13984994	55317300	29008507
Suqian	592	178	592	177	153	46	61649	19677	35263	11716	4.45	4.48	8524	2153	100	122815	100	23	4.64	9849	1319	36.5	6662	20164	4128	4564	81	3099	1152	62840	65584	7	6.8	10.47	6.08	42.73	45.66	46.8	48.26	2126000	5057400	148400	843300	31033700	15605956	15275300	5340022	30838200	15247341
Zhejiang
Hangzhou	795	657	785	646	248	201	91450	78168	36774	27683	6.87	7.69	16853	8292	648	1881152	612	188	7.38	47304	9246	40.58	20346	8177	21088	12022	98	15373	14349	152465	162236	6.75	6.79	2.12	1.58	31.71	30.91	66.17	67.51	19659731	19528530	1481879	3635648	436441695	421811972	116773374	108701693	412374333	399189461
Ningbo	608	301	606	298	237	120	49464	26680	36526	15666	2.13	3.66	9816	3730	355	1222238	397	91	10.64	15861	4556	41.69	15623	13458	28709	18374	94.6	11985	7671	143157	172508	6.8	6.7	2.69	1.24	48.25	43.95	49.06	54.8	14685072	17678895	1241564	2514461	202908596	143510049	74754684	43239945	217742284	163558864
Wenzhou	832	174	831	173	241	54	98779	21060	43336	7984	6.66	7.5	12110	1332	268	1459486	300	56	22.52	9404	2920	38.22	4614	4658	7934	9691	99.06	6606	2611	71225	86114	8.16	8.5	2.3	0.66	42.57	37.6	55.14	61.72	5789706	10841222	235282	2067136	131564400	69696894	76018319	34459667	115295544	61484198
Jiaxing	364	94	362	93	1B	32	31322	8668	24585	5734	1.85	3.13	4223	987	135	332078	134	36	13.58	5985	1321	39	18871	11988	16177	12841	99	5370	1445	112751	111091	7	7.2	2.25	1.81	53.87	46.99	43.89	51.17	5656945	7668853	330388	1310320	93184427	31138742	43134368	12394202	80044316	27250873
Huzhou	268	112	267	112	87	36	23066	9260	18528	8530	1.7	0.65	5820	1565	125	519697	125	39	7.99	5443	1701	46.38	7786	15298	27156	11223	100	3122	1423	102593	104506	7.9	7.6	4.29	3.35	51.1	50.44	44.63	46.18	3160702	4668656	187149	768283	51637465	27117940	24449737	12735933	48184632	23842483
Shaoxing	448	224	448	223	162	79	36049	19186	29390	13867	1.49	2.38	8279	2965	242	929261	244	83	8.23	9291	2344	43.73	26852	7262	14217	6513	94	5781	3426	114561	123420	7.16	7.36	3.6	2.9	47.93	47.13	48.46	49.98	5283698	6408697	468932	1314831	94081554	62979759	47232839	29001511	85275161	58817124
Jinhua	492	100	490	99	192	38	52031	10185	30258	5750	4.43	4.45	10942	2049	108	1410525	108	34	5.27	4277	1000	41.14	7320	8489	12446	11776	97.46	4560	878	81224	75988	6.45	6.25	3.2	3.86	40.2	35.79	56.6	60.34	4113010	6643295	247933	1266907	97306082	21400169	53486444	9438792	83791743	22186509
Quzhou	258	85	258	85	96	35	23521	8059	16390	5544	2.77	2.95	8845	2354	78	1373495	77	17	3.27	2975	615	43.15	8998	8532	20453	16998	100	1574	740	71087	87787	6.66	6.21	5.5	3.85	41.37	40.45	53.11	55.65	1371245	4490028	153971	560654	27651251	13725494	13823455	5492714	25547528	14177146
Zhoushan	97	72	97	72	37	27	5748	4703	7172	4956	-1.47	-0.35	1459	1036	67	150360	56	21	5.41	14150	1043	42.05	1448	1384	3240	792	98.85	1372	1009	116781	113308	9.15	6.67	10.67	7.23	34.66	34.46	54.64	58.3	1548600	3233611	74615	360395	22213094	18703863	9716492	7860543	24259327	21998277
Taizhou	607	163	606	163	192	51	55495	14695	36848	9825	3.07	2.98	10050	1680	143	1496677	135	43	8.04	6200	1516	44.41	5105	6034	9567	11124	97.77	5134	1894	83555	95807	5.05	4.17	5.49	2.93	45.58	43.64	48.93	53.44	4384983	7703304	287879	1473112	93454500	42635048	53335154	22219969	85046532	38405028
Lishui	271	42	270	42	109	20	29840	5022	17239	2523	4.65	5.99	17275	1493	42	2341881	42	13	2.81	1659	425	43	2620	4216	2716	5935	100	1477	390	66936	80803	8.25	7.15	6.77	5.27	38.68	31.64	54.52	62.99	1398293	5264959	114303	766949	29549692	9604164	18413399	4766422	22328464	8974906
Anhui
Hefei	770	291	764	286	255	100	103646	45181	29369	7796	9.64	12.86	11445	1339	481	215200	464	144	34.65	19870	5836	43.08						9409	6416	115623	161565	7.56	7.87	3.1	0.19	36.3	35.16	60.6	64.65	7459934	11226669	1303222	1940527	161538599	131095686	46672164	27720437	153073898	130076720
Wuhu	390	151	389	151	131	53	36483	15176	18720	7109	4.56	5.33	6004	1491	183	241800	178	40	11.94	7586	2089	43.06	3607	11929	39931	27597	80	3618	2246	96154	131760	8.24	8.1	4.05	1.39	48.56	47.01	47.4	51.6	3217921	5024765	511512	780743	41211501	28023921	19726335	9867487	37558065	28264794
Bengbu	386	116	385	116	113	39	49830	12014	16387	4451	8.66	6.5	5951	969	151	106400	149	50	15.38	5756	1324	42.73						2057	1074	60469	87431	5.06	5.41	11.39	2.83	41.12	45.07	47.5	52.07	1632802	3375154	166238	592131	22638000	14629034	11761733	6128325	20827443	14337813
Huainan	391	183	390	182	124	60	41351	17951	8685	5323	8.36	6.91	5532	1492	106	77613	106	46	7.1	5073	1550	44.64						1296	784	37140	42643	5.23	6.42	10.04	5.65	40.71	40.26	49.27	54.09	1094096	2620841	50272	479160	21530547	14511678	13191018	8489708	15651416	10583211
Maanshan	229	82	229	82	75	28	20882	6456	12528	4973	3.65	1.8	4049	733	100	104600	94	23	12.82	6201	1130	45.28	9182	14968	33775	57197	86.99	2111	1217	89867	122449	8.01	7.69	4.46	1.06	48.95	51.92	46.59	47.03	1583489	2533325	108798	373770	24374873	15938859	13024127	6792390	18349491	13004055
Huaibei	219	105	218	105	73	36	26479	10124	7812	3817	8.53	6.01	2741	760	89	48000	96	34	12.63	4759	1349	45.38						1078	617	47654	58815	3	1.88	6.76	3.86	42.73	36.84	50.51	59.29	754910	1900091	8315	328446	15709046	10754724	8851620	5312724	10798S96	7759439
Tongling	171	91	171	82	54	31	15442	7885	9592	4786	3.43	3.41	2992	1519	81	139400	74	21	4.87	6932	964	45.15						960	802	58726	87272	-1.74	1.88	5.49	3.03	46.33	50.64	48.19	46.28	775782	1689119	94664	255654	14363080	10214411	8669318	5361672	12113031	10460814
Anqing	529	74	529	74	155	26	57212	6459	27544	4042	5.61	3.28	13538	810	130	696300	127	39	15.68	5366	1141	40.44						2381	759	50574	102886	7	4.8	9.08	2.23	44.92	42.31	45.98	55.45	1370088	4635724	113557	851921	33675095	11794846	21765084	5989194	22354238	10158710
Huangshan	149	47	149	47	51	17	14448	4886	7278	2486	4.81	5.14	9678	2358	71	1070300	57	21	2.42	13489	620	47.91	743	2364	591	2251	96.3	818	397	57853	80080	7.74	7.78	7.55	4.66	34.64	32.57	57.82	62.64	810665	1968199	60796	216771	13394533	6948168	8333408	3446076	9524490	5247015
Chuzhou	455	56	455	56	141	20	52169	6121	18214	1985	7.46	7.35	13516	1405	92	171800	92	27	6.55	5140	1103	45.91						2909	862	70429	144828	9.7	9.8	8.57	2.44	49.08	56.59	42.35	41.02	2146056	4551158	140483	758791	27950054	10732150	15335527	3686776	24211164	10697516
Fuyang	1077	232	1074	230	285	58	132530	29399	44606	8094	8.16	9.19	10118	1957	145	171000	120	47	6.13	6647	1881	40.58						2705	848	32855	36739	9	9	12.95	8.36	38.2	34.41	48.85	57.23	2006296	6552803	72288	1180586	43422654	18173484	26936185	9491588	31951862	16665034
Suzhou	658	193	657	192	198	61	78714	23422	33975	9523	6.8	7.21	9939	2907	90	178320	86	28	2.96	3263	801	38.57						1979	816	34773	46696	8.7	9.5	14.53	8.59	35.89	39.45	49.57	51.91	1301651	4498613	34949	832081	24996140	12133248	15976541	6441254	18958730	10333389
Lu'an	591	222	590	221	190	74	61725	24593	16491	5600	7.65	8.56	15451	4139	80	527200	80	26	1.93	3337	910	42.59						1620	754	33370	37554	8.44	8.63	13.4	11.74	36.14	32.91	50.47	55.38	1261894	4739907	115201	825818	29441808	15019746	16875344	7655451	22001097	12575833
Bozhou	663	170	660	169	180	54	90032	22504	15318	4572	11.27	10.55	8521	2263	72	146921	72	20	3.18	3842	614	37.32						1749	678	33314	44412	9.44	10.03	13.62	11	35.55	41.72	50.83	47.3	1261104	3733929	57857	765756	22881545	10122098	14656558	5260186	19899639	10677732
Chizhou	162	67	162	67	52	22	14205	6015	7394	3501	4.2	3.74	8399	2539	41	534500	41	15	1.61	1780	545	44.9						832	451	56217	71255	7.9	8.2	10.08	7.75	44.15	48	45.73	44.34	635875	1646024	24401	236855	10894418	5711991	7402807	3403459	6856914	3976622
Xuancheng	279	86	279	86	99	31	22933	7233	14641	4760	2.97	2.86	12313	2585	63	969400	62	15	2.4	4159	568	41.68						1561	426	58819	49321	7.8	7.5	9.6	10.38	47.3	38.72	43.12	50.9	1650707	3256389	156972	461852	19422332	7258881	11391730	3484970	15044454	6180356
[truncated: 169 more columns]
