# Supplementary material for: Spatial impacts of the intercity flow of long stay international visitors based on mobile phone data in Yangtze River Delta, China
Source: PLoS One. 2023 Sep 7;18(9):e0290758. doi: 10.1371/journal.pone.0290758 (PMC10484463; doi:10.1371/journal.pone.0290758)
Supplement: S1 File — (ZIP) [file pone.0290758.s001.zip › S1_File/counties' stastical data.xlsx]

## Sheet: Sheet2
城 市	City	Household Registered Population at Year-end	Secondary Industry	Tertiary Industry	Total Land Area of Administrative region region	Gross Regional Product	Value-added of the Primary Industry	Value-added of the Secondary Industry	General public budget revenue	General public budget Expenditure	household saving deposits	Loans of National Banking System at Year-end	Number of Industrial Enterprises above Designated Size (unit)	Total Enrollment of Regular Secondary Schools	Total Enrollment of Primary Schools
江苏省	Jiangsu
江阴市	Jiangyin	1264100	610700	340000	987	40011200	360800	20420200	2565800	2310984	13842700	32272700	1837	61395	100592
宜兴市	Yixing	1079700	400300	260400	1997	17701200	499200	9242200	1238541	1510854	12291500	16968100	1079	42737	67037
新沂市	Xinyi	1123200	203800	212200	1592	6864000	856700	2654200	355492	901963	3007344	3830482	230	69351	114535
邳州市	Pizhou	1941300	321500	328600	2085	9597100	1497300	3907400	428651	1173578	4748539	5458747	299	114000	182198
溧阳市	Liyang	790000	243000	141000	1535	10105400	521400	5139600	702736	1019095	6372318	9976038	432	28381	40621
常熟市	Changshu	1066900	627100	381700	1276	22698200	389200	11232300	2030175	2194992	15388299	27119026	1540	49383	84318
张家港市	Zhangjiagang	930400	454300	277500	987	25472600	288200	13084800	2470018	2247736	12889895	25125220	1283	50496	91759
昆山市	Kunshan	981300	731100	424700	932	40450600	303400	20724900	4073058	3424092	15197640	37457482	2216	62607	155526
太仓市	Taicang	501700	262800	171700	810	13249800	325900	6511000	1629666	1432235	6697363	15817303	1058	24401	50730
启东市	Qidong	1103500	290900	221400	1715	11575500	796400	5812900	706527	1018081	9822214	10413789	521	29080	39243
如皋市	Rugao	1413000	340500	224500	1576	12151700	724000	5974400	700134	1219426	9226984	10323594	729	49196	65957
海门市	Haimen	993400	309100	192400	1144	13523700	638500	6957200	710229	1128850	9999835	11636475	624	36361	49348
海安市	Haian	921600	282900	152000	1184	11332100	661300	6110100	626628	1174090	8762584	12192111	953	26800	34017
东台市	Dongtai	1088600	232700	262100	3176	8414900	1095100	3129000	520016	1087027	6776952	5902189	517	29388	37254
仪征市	Yizheng	557200	172400	152500	816	7917200	230300	4230300	503700	676800	3623200	5114500	393	19312	24001
高邮市	Gaoyou	802700	200600	168100	1922	8187300	861500	4058600	368023	799886	4525500	5125400	622	23921	28039
丹阳市	Danyang	803200	323300	258300	1047	11220000	487100	5885700	620100	899964	7397099	11387465	727	36586	53732
扬中市	Yangzhong	282100	112300	92500	327	4878400	155700	2623100	340111	495672	3376712	5280265	315	10636	15488
句容市	Jurong	586600	149600	152000	1378	6616300	479000	2867700	535045	733999	3963311	11220420	200	18255	27593
兴化市	Xinghua	1542600	253000	262000	2395	8718200	1281200	3465500	397614	1112335	6732592	6425608	506	42945	68320
靖江市	Jingjiang	655300	207000	139000	656	9795700	257000	5409100	577072	862487	6120342	9858575	523	24442	28665
泰兴市	Taixing	1169100	262000	227000	1170	10839000	654100	5562000	805869	1064560	5801684	9646518	544	41671	48777
浙江省	Zhejiang
建德市	Jiande	510697	81800	99900	2314	3832442	355404	1845255	311008	541505	3034027	4508151	320	17348	22081
余姚市	Yuyao	835927	444600	298800	1501	11662575	477416	6640798	1072259	1225924	9893140	13610471	1288	39200	68900
慈溪市	Cixi	1059605	549000	209000	1361	18986390	557174	11464007	2016852	2165691	14728382	22379123	1604	52631	85368
瑞安市	Rui'an	1258202	379880	322360	1350	10039628	250987	4601119	796399	1399213	11734900	13518300	1071	56261	89852
乐清市	Yueqing	1314915	296800	326500	1391	12099290	203623	5574055	996893	1553827	11033757	13847715	1348	63283	108945
龙港市	Longgang	380691	107400	74600	172.1	3005100	86900	1449500	84025	43570	1401896	3952100	237	20878	38032
海宁市	Haining	702549	375507	234445	863	10265657	182739	5810593	970200	1114158	8600528	14432726	1620	29100	46300
平湖市	Pinghu	503225	232650	157207	554	7657676	125454	4685262	884488	1132556	4911456	9063892	809	19300	31000
桐乡市	Tongxiang	704676	371646	262946	727	9681655	235076	5105047	796500	1007196	8186311	13157060	1212	31500	49100
诸暨市	Zhuji	1084321	414400	270000	2311	13123640	477046	6468524	898144	1105037	10025704	13947898	1184	74163	68796
嵊州市	Shengzhou	724124	247900	134800	1789	5891476	391944	2836684	457590	759482	5343882	6723336	719	27085	32313
兰溪市	Lanxi	658025	164700	128600	1312	3856922	260866	2004374	282838	580971	3280438	4987092	440	26365	31054
义乌市	Yiwu	836093	355600	523300	1104.5	14211437	225828	4180290	1012240	1312069	18086123	28232257	614	52712	112597
东阳市	Dongyang	850620	215200	216600	1747	6384520	175400	2830974	699007	989680	7953829	9375146	506	47118	71001
永康市	Yongkang	619226	302103	120319	1047	6295621	82365	3419573	599255	872802	7930950	10142107	776	36000	60547
江山市	Jiangshan	615510	103600	70900	2019	3034087	226964	1361243	205409	676800	3401153	4122606	295	26901	30883
温岭市	Wenling	1222068	486700	273300	1073.6	11051346	777049	5035624	782700	1285553	11623316	16105109	992	54456	86242
临海市	Linhai	1204831	311200	194900	2250.6	7119246	480241	3239564	659900	1082989	7172392	10550042	539	60373	75792
玉环市	Yuhuan	436589	256600	127100	509.6	6174999	371075	3398492	539248	802082	4763147	6372976	868	24149	45303
龙泉市	Longquan	289786	49600	63700	3044	1425500	152600	520500	97900	573102	1414402	1714200	108	15141	15810
安徽省	Anhui
巢湖市	Chaohu	860355	213499	157998	2046	4334322	385138	1664396	231590	605142	3673131	5182680	138	37397	40070
桐城市	Tongcheng	751847	60987	21579	1546	3808693	312389	1972701	313718	513900	3595946	3042265	403	27729	29484
潜山市	Qianshan	583925	147526	158590	1688	2078673	263619	931332	144249	486392	2001469	1398158	187	24703	25056
天长市	Tianchang	635235	202234	146830	1754	5241495	360962	3249656	377244	712100	2762929	3099690	502	24191	27347
明光市	Mingguang	644696	88578	116899	2350	2352672	381810	690017	213436	418998	1711498	1920298	117	27073	34083
界首市	Jieshou	834060	20935	20533	667	3428624	291834	2028107	232776	621313	2279343	2413395	337	32506	59522
宁国市	Ningguo	383096	94876	91832	2487	3673186	233874	2103806	309037	495236	1849436	2342758	347	13663	19659
广德市	Guangde	520438	162112	147294	2116	3212359	242359	1547000	454717	541237	1956000	2568000	355	20666	26370
